# Supplementary material for: Hermit crab response to a visual threat is sensitive to looming cues
Source: PeerJ. 2017 Nov 30;5:e4058. doi: 10.7717/peerj.4058 (PMC5712464; doi:10.7717/peerj.4058)
Supplement: Supplemental Information 2 [file peerj-05-4058-s002.xlsx]

## Sheet: Summary table
		Hawk			Coconut Crab
Subject	Stim Dur	Hide latency (s)	Emerge latency (s)	Trials to habitutate	Hide latency (s)	Emerge latency (s)	Trials to habituate
d	8	8	189.94	7	15.98	259.91	8
dd	8	15.98	142.35		22.72	85.23	10
g	8	8.39	33.99	4	8	11.2	6
gg	8	15.58	61.19	6	15.21	173.93	7
j	8	12	114.36		8.4	229.52
jj	8	12.41	148.33		7.98	137.95	5
m	8	20.39	497.41		33.6	1345.87
mm	8	16.38	352.2		7.19	423.05
b	16	24.58	88.58	5	25.98	82.36	3
bb	16	27.98	58.77	1	16.39	98.76
e	16	22.41	14.78	1	16.78	10	2
ee	16	32.17	159.55	1	41.58	10	1
h	16	16	126.35	16	18.8	43.98	5
hh	16	16.78	9.2	3	21.59	7.21	1
k	16	16	120.36		23.2	56.77	14
kk	16	2	181.93		25.22	543.79
n	16	23.98	1299.92		24.58	441.84
nn	16	16.81			27.18
c	32	40.37	309.1		37.99	195.51
cc	32	34.4	86.77	5	31.97	54.39	6
ff	32	26.38	67.19	5	29.19	162.33	6
I	32	31.19	63.57	2	36.72	76.76	2
ii	32	33.98	94.77		37.19	19.17	2
l	32	34.38	224.33		0.81	191.12
o	32	40.43	172.29		155.56	281.91
oo	32	42.03	99.51	3	33.6	264.29	7
	Duration	H FT hide	H FT emerge	H habit	C FT hide	C FT emerge	C habit
	8	13.6412	192.471	5.66667	14.885	333.332	7.2
	16	19.871	228.827	4.5	24.13	143.857	4.33333
	32	35.395	139.691	3.75	45.3788	155.685	4.6
	SEM
	8	1.49931	55.327	0.881917	3.29852	151.089	0.860233
	16	2.64741	135.357	2.39096	2.28102	67.3531	2.02759
	32	1.87607	31.1705	0.75	16.3136	34.2626	1.07703
